# Supplementary material for: Poly(methacrylate citric acid) as a Dual Functional Carrier for Tumor Therapy
Source: Pharmaceutics. 2022 Aug 24;14(9):1765. doi: 10.3390/pharmaceutics14091765 (PMC9506429; doi:10.3390/pharmaceutics14091765)
Supplement: Supplementary file 1 [file pharmaceutics-14-01765-s001.zip]

Archive with 1 entries (1 files):
- pharmaceutics-1812172-supplementary.pdf
